# Supplementary material for: NOD2 Agonism Counter-Regulates Human Type 2 T Cell Functions in Peripheral Blood Mononuclear Cell Cultures: Implications for Atopic Dermatitis
Source: Biomolecules. 2023 Feb 15;13(2):369. doi: 10.3390/biom13020369 (PMC9953199; doi:10.3390/biom13020369)
Supplement: Supplementary file 1 [file biomolecules-13-00369-s001.zip]

Archive with 1 entries (1 files):
- biomolecules-2039614-supplementary.pdf
